# Supplementary material for: Substrate and Functional Diversity of Protein Lysine Post-translational Modifications
Source: Genomics Proteomics Bioinformatics. 2024 Feb 28;22(1):qzae019. doi: 10.1093/gpbjnl/qzae019 (PMC12016574; doi:10.1093/gpbjnl/qzae019)
Supplement: qzae019_Supplementary_Data [file qzae019_supplementary_data.zip › Table S2.xlsx]

## Sheet: Histone crosstalk
Table S2 Type of lysine PTM crosstalk
A The crosstalk between histone modifications
	Modified proteins, sites, and types	Modified proteins, sites, and types	Modified proteins, sites, and types
Intra-protein	H3K27ac	H3K27me
	H2BK120ub	H2BK120ac
	H2AK13ub	H2AK15ub
	H3K79ub	H3K9me
	H3K4me3	H3K27me3
	H3K36me2/3	H3K27me3
	H3K36me3	H3K79me3
Inter-protein	H2BK120ub	H3K79me	H4K16ac
	H2BK34ub	H3K79me
	H2AK119ub	H3K4me3
	H2AK119ub	H3K27me3
	H2AK119ub	H3K36me3
	H2BK120ub	H3K4me3
	H4K12sumo	H3K4me
Note: PTM, post-translational modification; ac, acetylation; me, methylation; ub, ubiquitination.

## Sheet: Non-histone crosstalk
Table S2 Type of lysine PTM crosstalk
B The crosstalk between non-histone modifications
Crosstalk types	Protiens	Modified sites
methylation–ubiquitination	RORa	K38me
	DNMT1	K142me
	UHRF1	K385me
	HIF1α	K391me
	PGC-1α	K223me
	E2F1	K185me
	SOX2	K42me/K117me
acetylation–ubiquitination	MPP8	K439ac
	GS	K11ac/K14ac
	JMJD1A	K421ac
	ACLY	K540ac/K546ac/K554ac
	hSSB1	K94ac
	PARP1	K249ac
	SRSF5	K125ac
	Snail	K146ac/K187ac
	p53	K382ac
	MDM2	K182ac/K185ac
sumoylation–ubiquitination	FXR	K325sumo
	c-Myc	no sites
	KDM5B	K242sumo/K278sumo
	TWIST2	K129sumo
	PES1	K517sumo
	MRE11	K255sumo/K384sumo/K416sumo/K467sumo
sumoylation–acetylation	p53	K386sumo
sumoylation–methylation	HMGA2	K66sumo
methylation–methylation	EZH2	K510me/K514me/K515me
acetylation–acetylation	P300	K1554ac
ubiquitination–ubiquitination	MDM2	no sites
Note: DNMT1, DNA (cytosine-5)-methyltransferase 1; HIF1α, Hypoxia-inducible factor 1-alpha; MPP8, M-phase phosphoprotein 8.
