# Supplementary material for: Substrate and Functional Diversity of Protein Lysine Post-translational Modifications
Source: Genomics Proteomics Bioinformatics. 2024 Feb 28;22(1):qzae019. doi: 10.1093/gpbjnl/qzae019 (PMC12016574; doi:10.1093/gpbjnl/qzae019)
Supplement: qzae019_Supplementary_Data [file qzae019_supplementary_data.zip › Table S3.xlsx]

## Sheet: Sheet1
Table S3 Drugs targeting lysine PTM regulators
Note: The drugs targeting lysine PTM regulators including writers, erasers, and readers. AML, acute myeloid leukemia; NHL, non-Hodgkin's lymphoma; MM, multiple myeloma; mCRPC, metastatic castration-resistant prostate cancer; BC, breast cancer; NSCLC, non-small cell lung carcinoma; ES, epithelioid sarcoma; FL, follicular lymphoma; DLBCL, diffuse large B-cell lymphoma; MLN, myeloproliferative neopl…

## Sheet: writers
Types	Targets	Drugs	Status	Indications
KAT	CBP/p300	CCS-1477	Phase I/II	AML,NHL, MM, mCRPC
		FT-7051	Phase I	mCRPC
	MOZ	PF-07248144	Phase I	ER+ HER2- BC, mCRPC, NSCLC
KMT	EZH2	EPZ-6438(tazemetostat)	Launched - 2020	ES, FL
		CPI-0209	Phase I/II	Advanced solid tumor, DLBCL, mesothelioma, lymphoma
		SHR-2554	Phase I/II	Lymphoma, MLN, PC, TNBC
		MAK-683	Phase I/II	DLBCL
		CPI-1205	Phase I/II	BCL, mCRPC
		FTX-6058	Phase I	SS
		PF-06821497	Phase I	SCLC, FL, CRPC
	DOT1L	EPZ-5676	Phase I	AML, ALL
	MLL1	DS-1594	Phase I/II	AML, ALL
		SNDX-5613	Phase I/II	AML, ALL, MLL
		KO-539	Phase I/II	AML, ALL, MLL
		JNJ-75276617	Phase I	AML, ALL
		BMF-219	Phase I	AML, ALL
	SMYD2	EF-009	IND Filed	PaC
E1 and E3 enzymes	MDM2	RG7112	Phase I	Hematologic neoplasms
			Phase I	Neoplasms
			Phase I	Sarcoma
			Phase I	Chronic myelogenous leukemia (CML)
			Phase I	Neoplasms
			Phase I	Acute myelogenous leukemia
		Idasanutlin	Phase I	Solid tumors
			Phase Ⅲ	AML
			Phase I	Neoplasms
		SAR405838	Phase I	Neoplasm malignant
		Milademetan	Phase I	AML
			Phase I	Advanced solid tumor
			Phase I	Lymphoma
			Phase I	Myeloma
		APG-115	Phase I	Advanced solid tumor
			Phase I	Lymphoma
		AMG 232	Phase I	Advanced solid tumors
			Phase I	Multiple myeloma
		NVP-CGM097	Phase I	Solid tumor with p53 wild type status
		MK-8242	Phase I	Solid tumors
	NAE	MLN4924	Phase I	Metastatic melanoma
			Phase I	Advanced nonhematologic malignancies
			Phase I	Hematologic malignancies
			Phase I	Multiple myeloma
			Phase I	Lymphoma
			Phase I	Hodgkin lymphoma
	CRBN	Thalidomide	Approved	Multiple myeloma
		Lenalidomide	Approved	Multiple myeloma
			Approved	Mantle cell lymphoma
			Approved	Myelodysplastic syndromes
		Pomalidomide	Approved	Multiple myeloma
			Approved	Kaposi's sarcoma
		CC-90009	Phase I	Acute myeloid leukaemia
		CC-220	Phase Ⅲ	Multiple myeloma
		CC-122	Phase II	Melanoma
			Phase II	chronic lymphocytic leukemia
	DCAF15	Indisulam	Phase I	Solid tumo
			Phase II	Melanoma
			Phase II	Kidney neoplasms
			Phase II	Colorectal cancer
		CQS	Phase II	Lung cancer
			Phase II	Colorectal cancer
		Tasisulam	Phase I	Advanced cancer
			Phase II	Metastatic melanoma
			Phase I	Solid tumors

## Sheet: erasers
Types	Targets	Drugs	Status	Indications
HDAC	pan-HDAC	Tucidinostat	Launched - 2015	PTCL
		Panobinostat	Launched - 2015	MM
		Belinostat	Launched - 2014	PTCL
		Romidepsin	Launched - 2010	CTCL, PTCL
		Vorinostat	Launched - 2006	CTCL
		Abexinostat	Phase III	FL, DLBCL, NHL
	Class I HDAC	Entinostat	Phase III	BC
KDM	LSD1	CC-90011	Phase II	SCLC, NHL
		IMG-7289	Phase II	AML
		GSK-2879552	Phase II	SCLC, MDS
		ORY-1001	Phase II	SCLC
		ORY-2001	Phase II	AD
		HCI-2577	Phase I/II	BC, CRC, PC, leukemia
		INCB-059872	Phase I/II	Solid tumors and hematologic malignancy
		TAS-1440	Phase I	AML
		SYHA-1807	Phase I	Extensive-stage SCLC
	KDM5B	GS-5801	Phase I	HBV

## Sheet: readers
Types	Targets	Drugs	Status	Indications
BET	BRD4	CPI-0610	Phase III	Lymphoma, MM
		INCB-057643	Phase I/II	MN
		PLX-2853	Phase I/II	EOC, SCLC, AML, mCRPC
		GS-5829	Phase I/II	Lymphoma, mCRPC
		CC-90010	Phase I/II	GBM, NHL, lymphoma, SCLC
		BI-894999	Phase I	NUT carcinoma
		ABBV-075	Phase I	AML, MM, PC, SCLC,NHL
		SYHA-1801	Phase I	Advanced solid tumors
	Pan-BET	ODM-207	Phase I/II	Solid tumors
		BMS-986158	Phase I/II	Lymphoma, MM
		INCB-54329	Phase I/II	Solid tumors and hematologic malignancy
		BPI-23314	Phase I	Solid tumors and hematologic malignancy
		ABBV-744	Phase I	AML
VCP/p97	CB-5339	Phase I	Acute myeloid leukemia, in relapse
		Phase I	Myelodysplastic syndromes

## Sheet: other
Targets	Drugs	Status	Indications
Proteasome	Bortezomib	Approved	Acute myeloid leukaemia
		Approved	Multiple myeloma
		Approved	Mantle cell lymphoma
	Carfilzomib	Approved	Acute myeloid leukaemia
		Approved	Multiple myeloma
		Approved	Diffuse large B-cell lymphoma
	Ixazomib	Approved	Multiple myeloma
	Oprozomib	Phase I	Solid tumors
		Phase II	Multiple myeloma
	Delanzomib	Phase I	Solid tumors
		Phase I	Non-hodgkin lymphoma
	Marizomib	Phase II	Multiple myeloma
		Phase I	Malignant glioma
VCP/p97	CB-5339	Phase I	Acute myeloid leukemia, in relapse
		Phase I	Myelodysplastic syndromes
