# Supplementary material for: Substrate and Functional Diversity of Protein Lysine Post-translational Modifications
Source: Genomics Proteomics Bioinformatics. 2024 Feb 28;22(1):qzae019. doi: 10.1093/gpbjnl/qzae019 (PMC12016574; doi:10.1093/gpbjnl/qzae019)
Supplement: qzae019_Supplementary_Data [file qzae019_supplementary_data.zip › Table S4.xlsx]

## Sheet: Sheet1
Table S4 Databases related to lysine PTMs
Database	Description	Website
Compendium of Protein Lysine Modifications (CPLM)	A database containing lysine modification sites for about 30 PTM types across over 200 species	http://cplm.biocuckoo.cn/
PhosphoSitePlus	An open, dynamic, continuously curated, and highly interactive systems biology resource for studying experimentally observed PTMs in the regulation of biological processes.	https://www.phosphosite.org/
UbiNet 2.0	Provides updated, validated, and abundant E3-substrate interactions, detailed classification of human E3 ligases, and visualization tools to investigate ubiquitination network.	https://awi.cuhk.edu.cn/~ubinet/index.php
Writers, Erasers and Readers of Acetylation and Methylation (WERAM) 1.0	A comprehensive eukaryotic writers, erasers and readers protein of histone acetylation and methylation system database for 148 eukaryotic species	http://weram.biocuckoo.org/
PTMD 1.0	Contains the manually curated associations between different PTM types and different diseases	http://ptmd.biocuckoo.org/
PTMcode 2	A resource of known and predicted functional associations between protein PTMs within and between interacting proteins.	https://ptmcode.embl.de/
PTM-X	A bioinformatic software to predict the cross-talk/interplay between two post-translational modification sites within a protein	https://ptm-crosstalk.sourceforge.net/
dbPTM	A comprehensive database by integrating experimentally verified PTMs from several databases and annotating the potential PTMs for all UniProtKB protein entries	https://awi.cuhk.edu.cn/dbPTM/
