# Supplementary material for: Substrate and Functional Diversity of Protein Lysine Post-translational Modifications
Source: Genomics Proteomics Bioinformatics. 2024 Feb 28;22(1):qzae019. doi: 10.1093/gpbjnl/qzae019 (PMC12016574; doi:10.1093/gpbjnl/qzae019)
Supplement: qzae019_Supplementary_Data [file qzae019_supplementary_data.zip › Table S1.xlsx]

## Sheet: Histone PTM Sites & Regulators
Table S1 Histone modifications and its regulators
Modification		Modified sites	Regulators		References (PMIDs)
Methylation		H3K4	Writer	SET1A/B(me1/2/3), MLL1/2(me1/2), MLL3/4(me1), SMYD1/2, SET7(me1), PRDM9(me1/2/3)	28450737; 28512349; 31582846; 32574968; 33128779; 33753223; 36239132; 33197229; 35562425; 34074749; 33277495; 32393638; 34570240; 32494608; 33139953; 32315442; 32352380; 36068616
			Reader	CHD1(me2/3), BPTF9(me3), TAF3(me3), Sgf29(me2/3), ING4(me3), PHF2(me3), PHF23(me3), ZCWPW1(me3)
			Eraser	LSD1/2(me1/2), NO66(me1/2/3), JARID1A/B/C/D(me2/3)
		H3K9	Writer	SUV39H(me2/3), G9a(me1/3), GLP(me1/2), SETDB1(me1.2), PRDM
			Reader	HP1(me2/3), UHRF1(me3)
			Eraser	JHDM2A/B/C(me1/2), JHDM3A/B/C/D(me2/3), PHF2/8(me1/2)
		H3K27	Writer	EZH1/2(me2/3)
			Reader	PHF20L1(me2), CBX7(me3), EED(me3), NSD2, AIPP3(me3), AIPP2(me3), PAIPP2(me3), BAHCC1(me3)
			Eraser	UTX(me2/3), UTY(me2/3), JMJD3(me2/3), KIAA1718(me2), PHF8(me2)
		H3K36	Writer	SETD2(me3), NSD1/2/3(me1/2), SMYD2(me2), ASH1L(me2), SETD3(me1/2), SETMAR(me2)
			Reader	DNMT3A(me2), DNMT3B(me3), LEDGF(me3), NBS1(me2), Ku70(me2), MRG15(me3), ZMYND11(me3), PHF1(me3), PHF19(me3), PHRF1(me2/3), ZCWPW1(me3)
			Eraser	JHDM1A/B(me1/2), JHDM3A/B/C/D(me2/3)
		H3K79	Writer	DOT1L(me1/2/3)
			Reader	TP53BP1(me2)
			Eraser
		H4K20	Writer	SET8(me1), SUV4-20H1/2(me2/3)
			Reader	MSL3(me1), TP53BP1(me2), FANCD2(me2), L3MBTL1(me1/2), ORC1(me2), ORCA(me3), Pdp1(me3)
			Eraser	PHF2(me3), PHF8(me1), LSD1n(me1)
Ubiquitination		H2AK13/15	Writer	RNF168	35954248; 33485674; 33308996; 32708614; 33230107; 33589814; 34408138; 29462142; 31883952; 33888563; 34186021; 35534560; 33479123; 32203418; 35534561; 33240782; 31504778; 33934885; 34739193; 30765112; 30135474; 30923315; 32735658; 28300060; 32884836
			Reader	53BP1, RAD18, BARD1
			Eraser	USP51, USP44, USP11, USP3
		H2AK118/119	Writer	RNF1/2 (PRC1)
			Reader	RYBP, YAF2, JARID2, AEBP2, ZRF1, DNMT3A1
			Eraser	BAP1, USP16
		H2AK125/127/129	Writer	BRCA1/BRAD1, RNF8
			Reader	SMARCAD1
			Eraser	USP48, SCML2
		H2BK120	Writer	RNF20/40, PHF6, UBR7
			Reader	DOT1L, COMPASS, RPT6
			Eraser	USP11, USP22, USP38, USP43, USP51
		H3K14/18/23	Writer	UHRF1
			Reader	DNMT1
			Eraser	Not avaliable
		H3K36/37	Writer	NEDD4
			Reader	GCN5
			Eraser	Not avaliable
		H3K56	Writer	Not avaliable
			Reader	Not avaliable
			Eraser	USP43
		H4K31	Writer	CUL4A/B-DDB-RBX1
			Reader	Not avaliable
			Eraser	USP43
Sumoylation		H2A:K5, K9, K13, K15, K118, K119, K127, K133, K134 H3:K18 H4:K12	Writer	UBC9 (H4), PIAS1(H2B, H3)	28832116; 34747692; 33231641; 32623337; 34537242; 31313851
			Reader	HP1 (H4), HDAC1(H4), CoREST(H4), Set3, RSC(H2B)
			Eraser	Ulp2
Hydrophobic acylation	Propionylation	H3: K9, K14, K23, K56 H4: K5, K8, K12, K16, K31, K44,K77, K79, K91 H2A: K95, K125 H2B: not available	Writers	p300/CBP(H3K23,H4K5,H4K8,H4K12,H4K16,H4K31,H4K44,H4K77,H4K79) GCN5&PCAF(H3K14） MYST: MOZ/MORF(H3K23), MOF (H4K16)	19801601; 32010779; 29321206; 17684016; 17267393; 29058708; 20715035; 17684016; 29863862
			Readers	Bromodomain: BRD4(H3K14, H3K23), BAF/PBAF(H3K14)
			Erasers	SIRT1,2,3(H3K23)
	Butyrylation	H3: K9, K14, K18, K23, K27, K79, K115, K122 H4: K5, K8, K12, K16, K31, K44, K77, K79, K91 H2A: K95, K125 H2B: K5, K11, K12, K15, K16, K59, K77, K91	Writers	p300/CBP(H4K5,H4K8,H4K12,H4K16,H4K31,H4K44,H4K77,H4K79)	27105113; 17267393; 19113941; 26365797; 27105113; 28286003
			Readers	Bromodomain: BRD9(H4K5K8), CECR2(H4K5K8),BRDT(H4K5K8) DPF domain: MORF(H3K14)
			Erasers	SIRT1,2,3(H3K23)
	Crotonylation	H3: K4, K9, K18, K23, K27, K56, K79, K122 H4: K5, K8, K12, K16, K59, K77, K91 H2A: K36, K95, K118, K119, K125 H2B: K5, K11, K12, K15, K16, K20, K23, K34, K108, K116	Writers	p300/CBP(H3K18) GCN5(H3K9, H3K14, H3K18, H3K27) MYST: HBO1(H3K14), MOF(H3K4,H3K9, H3K18, H3K23, H4K8, H4K12, H4K6)	21925322; 28580166; 31699900; 34259319; 25818647; 35184403; 26365797; 27105114; 31676231; 27775714; 27089029; 32320659; 27103431; 28497810; 30279482; 25369635; 29317660
			Readers	Bromodomain: TAF1(H4K5K8) YEATs domain: AF9(H3K9, H3K18), Taf14(H3K9), YEATS2(H3K27) DPF domain: MOZ(H3K14), DPF2(H3K14)
			Erasers	HDAC: HDAC1(H3K4, H3K9, H3K18, H3K23, H4K8, H4K12), HDAC2(H3K9, H3K18, H4K8) HDAC3(H3K9, H3K18, H4K8), HDAC8(H3K4, H3K9, H3K18, H4K8, H4K12) SIRT: SIRT1(H3K4, H3K9, H3K18, H4K8), SIRT2(H3K4), SIRT3(H3K4)
	Isobutyrylation	H3: K14, K23	Writers	Not avaliable	33313896
			Readers	Not avaliable
			Erasers	Not avaliable
	Methacrylation	H3: K4, K18, K23, K56, K79, K122 H4: K12, K31, K59, K77, K79, K91 H2A: K95 H2B: K5, K11, K15, K85, K108, K116	Writers	Not avaliable	34961760
			Readers	Not avaliable
			Erasers	SIRT1,2 (H3K18)
	Benzoylation	H3: K4, K9, K13, K18, K23, K27 H4: K5, K8, K12, K16 H2A: K9, K13, K36 H2B: K5, K11, K16, K20	Writers	Not avaliable	30154464; 35296687; 33290558
			Readers	Bromodomain: Yeast Sth1(H3K14) YEATs domain: AF9(H3K9), YEATS2(H3K27), Yeast Sas5(H3K27), Yeast Taf14(H3K9) DPF domain: MOZ(H3K14)
			Erasers	SIRT2 (H3K18), Yeast Hst2 (H3K9)
	Isonicotinylation	H3: K9, K23, K27, K36, K37, K79, K122 H4: K8, K12, K16, K31, K44, K77, K79, K91 H2A: K15, K13, K36, K125 H2B: K16, K20, K43, K57, K108	Writers	Not avaliable	34545082
			Readers	Not avaliable
			Erasers	Not avaliable
Polar acylation	2-hydroxyisobutyrylation	H3: K4, K9, K14, K18, K23, K27, K36, K56, K64, K79, K122 H4: K5, K8, K12, K16, K31, K44, K59, K77, K79, K91 H2A: K5, K9, K36, K74, K75, K95, K118 H2B: K5, K12, K20, K23, K34, K43, K46, K57, K85, K108, K116, K120	Writers	p300 (H3K8, H3K18) MYST: Tip60 (H4K8, H4K12, H4K16 H4K31)	29192674; 24681537; 29775581; 35178156; 34903851; 34880332;
			Readers	Not avaliable
			Erasers	Not avaliable
	β-hydroxybutyrylation	H3: K4, K9, K14, K18, K23, K27, K56, K79, K122 H4: K5, K8, K12, K31, K77, K91 H2A: K5, K9, K13, K36, K95, K118, K119, K125 H2B: K5, K11, K16, K20, K34, K85, K108, K116, K120	Writers	p300 (H3K9, H3K18, H4K8)	33627428; 27105115; 31636949
			Readers	Not avaliable
			Erasers	HDAC: HDAC1-3 (H3K9, H3K18, H4K8)
	Lactylation	H3: K9, K14, K18, K23, K27, K56, K79 H4: K5, K8, K12, K16, K31, K77, K91 H2A: K11, K13, K115 H2B: K5, K11, K15, K16, K20, K23, K43, K85, K108, K116, K120	Writers	p300 (H3K18, H4K8)	31645732; 35044827
			Readers	Not avaliable
			Erasers	HDAC1-3 (H3K18, H4K5)
Acidic acylation	Succinylation	H3: K14, K23, K27, K56, K79, K122 H4: K12, K31, K77, K79, K91 H2A: K9, K36, K95 H2B: K5, K34, K43, K46, K85, K108, K116, K120	Writers	HAT1 (H3K122) p300/CBP (H3K122) GCN5 (H3K79)	22389435; 21151122; 29211711; 30109122; 35995428; 29463709; 33372411; 33512761; 22076378; 27436229; 30903449; 34160884
			Readers	YEATS: GAS41 (H3K122)
			Erasers	SIRT: SIRT5 (H2AK91, H2BK116, H2BK120, H3K9, H3K122, H4K91), SIRT7(H3K122)
	Malonylation	H3: K14, K18, K23, K56, K79, K122 H4: K8, K31, K77, K79 H2A: K95 H2B: K5, K34, K43, K108, K116, K120	Writers	Not avaliable	22076378; 21908771; 27924077; 32666640
			Readers	Not avaliable
			Erasers	SIRT: SIRT5 (H3K9)
	Glutarylation	H3: K14, K18, K23, K27, K56, K79, K115, K122 H4: K5, K12, K31, K59, K77, K79, K91 H2A: K95, K99, K118, K119, K125 H2B: K16, K34, K43, K108, K116, K120	Writers	GCN5 (H4K91)	24703693; 31542297
			Readers	Not avaliable
			Erasers	SIRT: SIRT5, SIRT7 (H4K91)
Note: SET, SET domain-containing protein; MLL, myeloid/lymphoid or mixed-lineage leukemia; SMYD, SET and MYND domain-containing protein; PRDM, PR domain-containing protein; CHD, chromodomain-helicase-DNA-binding protein; BPTF, bromodomain and PHD finger-containing transcription factor; TAF, transcription initiation factor TFIID subunit; Sgf29, SAGA-associated factor; ING, inhibitor of growth prot…
